# Supplementary material for: Interaction between androgen receptor and coregulator SLIRP is regulated by Ack1 tyrosine kinase and androgen
Source: Sci Rep. 2019 Dec 9;9:18637. doi: 10.1038/s41598-019-55057-2 (PMC6901447; doi:10.1038/s41598-019-55057-2)
Supplement: Supplementary file 1 — Supplementary Table [file 41598_2019_55057_MOESM1_ESM.xlsx]

## Sheet: Fig. 6 exp averages
Table of genes in each subclass.
C1 denotes the class of genes whose expression is reduced with SLIRP knockdown. C2 is the class of genes whose expression is enhanced by SLIRP knockdown. C3 is the class of genes regulated by androgen and whose expression is unaffected by SLIRP loss. Values given are expression values determined by Cluster software and are the average of 4 replicates per group.
C1	Gene	NS-1nM-Avg	NS-Veh-Avg	SLIRP-Veh Avg	SLIRP-1nM Avg
	PRIM2	0.14065	-0.61335	-0.036725	0.10915
	KLKP1	0.100132	-2.2965	-2.08167	-0.2413
	TUBA3D	-0.0993	#DIV/0!	#DIV/0!	0.196067
	GRIN3A	0.8392	-0.36075	-0.736575	0.580075
	ISG20L2	0.275413	-0.231598	-0.23639	0.0929875
	NUP155	0.213552	-0.089055	-0.125738	0.064985
	MGST1	0.20391	-0.15274	-0.112575	-0.049115
	C22orf9	0.291275	-0.021975	-0.147365	-0.093875
	KPNB1	0.1633	0.001045	-0.142343	-0.003725
	DNASE2B	1.05425	-0.216525	-0.826625	0.196475
	DHCR7	0.390225	-0.0258252	-0.198608	0.092575
	FKBP1A	0.672675	0.204377	-0.50135	-0.297608
	TCTN3	0.634875	0.06938	-0.326375	-0.069025
	ACY1	0.556375	0.063355	-0.293625	-0.187647
	IPO7	0.412475	0.17718	-0.21335	-0.16158
	SLC39A10	1.06012	0.233825	-0.622725	-0.187675
	SGEF	0.68465	0.183312	-0.78805	-0.249688
	EIF5AL1	0.756675	0.274105	-0.6462	-0.179293
	TPD52	0.425	0.012227	-0.575725	-0.246438
	PPAPDC1B	0.9275	0.16982	-0.397425	-0.0802
	KCNN2	0.498625	-0.083705	-0.409725	0.02817
	DHCR24	0.7068	0.0430725	-0.38855	0.0272625
	ANKH	0.68575	0.0211375	-0.4953	-0.098805
	ACLY	0.34305	0.0686875	-0.3347	-0.0081675
	PIGH	0.964675	-0.0791475	-0.578575	-0.24755
	MCCC2	0.563175	-0.09786	-0.24842	0.117665
	TRPM8	1.80675	-1.22836	-1.849	0.554338
	SLC45A3	0.9316	-0.253887	-0.919675	0.295162
	SORD	0.4924	-0.0979075	-0.3492	0.124518
	NKX3-1	0.735525	-0.28195	-0.688875	0.323
	UAP1	0.4082	-0.124018	-0.37865	0.111245
	ABCC4	0.5308	-0.1402	-0.285507	0.235398
	BRP44	0.518125	-0.394	-0.458925	0.28155
	AADAT	0.8638	-0.491468	-0.48125	0.176068
	ST6GALNAC1	2.2715	-0.33205	-1.209	-0.0610001
	ARG2	0.6262	0.046265	-0.321	-0.0436825
	HSF1	0.463825	0.0157625	-0.0596675	-0.0706875
	ACSM3	0.771275	-0.247375	-0.0675302	0.213351
	CNGB3	0.87775	-0.956033	-0.6989	-0.059025
	HMGA1	0.177788	-0.187219	-0.0235225	0.035675
	CAPNS1	0.155437	-0.142967	-0.0272693	-0.045435
	GRINA	0.211935	-0.0113225	-0.060855	-0.20055
	SETD6	0.42265	-0.47935	-0.0861075	0.0760825
C2	CS	0.00207	-0.2033	-0.0222675	0.237113
	PGAM1	-0.0765875	-0.3396	0.23423	0.28932
	ATP11B	-0.048325	-0.337275	0.0970725	0.232055
	HIST1H3I	-0.420775	-1.87	-0.02545	0.3333
	SELT	-0.297253	-0.690325	0.409125	0.194713
	PKMYT1	-0.4792	-1.744	0.207865	0.489475
	LYAR	-0.244895	-0.904425	0.145342	0.462375
	CHEK1	-0.475383	-1.10533	0.0852249	0.4074
	FARSB	-0.080025	-0.3964	0.048	0.30064
	PSME3	-0.06901	-0.363975	0.116362	0.198937
	FADS1	-0.2353	-0.55015	0.176325	0.514375
	RAD54L	-0.104258	-1.53765	0.324367	0.430175
	CCDC21	0.102672	-1.98675	0.179425	0.559925
	CENPK	-0.151697	-2.246	-0.011765	0.426425
	FARSA	-0.085824	-0.5625	0.155986	0.0955137
	TUBB	-0.25385	-0.442975	0.26395	0.33095
	TUBA1C	-0.157617	-0.5223	0.3089	0.195755
	ACTB	-0.136838	-0.274275	0.2615	0.166563
	DSG2	-0.0500825	-0.40235	0.11161	0.414475
	ABHD2	-0.0662772	-0.46985	-0.0212325	0.34205
	PPIF	-0.111814	-0.761325	0.112906	0.604125
	TMEM97	-0.117325	-0.654725	0.043058	0.443
	NME1	-0.134673	-0.52935	0.0773875	0.258
	MRPL32	-0.19765	-0.84475	0.185125	0.393775
	NUP50	-0.136368	-0.5197	0.188888	0.3471
	NCL	-0.0986195	-0.30505	0.136069	0.310847
	HSPA8	-0.102765	-0.278525	0.209033	0.365575
	C15orf23	-0.3592	-1.77425	0.5634	0.8243
	TCF19	-0.363102	-1.93815	0.1506	0.7744
	E2F1	-0.5087	-2.19975	0.335625	1.10375
	STIL	-0.217733	-1.1629	0.179815	0.696825
	E2F7	-0.712522	-2.033	0.29515	0.736675
	SIGMAR1	-0.0811175	-0.6389	0.055655	0.2969
	CCNE2	-0.226184	-1.2121	0.114601	0.50085
	HIST2H3C	-0.16201	-1.619	0.112885	0.587525
	DSEL	-0.070375	-0.60335	-0.0256925	0.334225
	ZNF367	-0.100135	-2.27125	0.0784725	0.88175
	RPA2	-0.251615	-1.27838	0.352865	0.7735
	CDC6	-0.241737	-1.24633	0.285687	0.957275
	MYCBP2	-0.30175	-0.797825	0.289775	0.700075
	MCM6	-0.264075	-0.954125	0.24765	0.63185
	EMP2	-0.250975	-0.92835	0.202925	0.5334
	NCAPH	-0.5137	-1.81675	0.288925	0.700275
	HIST1H4J	-0.22699	-0.852	0.0414966	0.19665
	HIST1H3B	-0.425975	-1.81975	0.154878	0.5299
	HIST1H2AG	-0.464125	-1.5373	0.2377	0.73
	CSE1L	-0.16971	-0.698775	0.126985	0.421775
	WSB2	-0.33996	-0.7454	0.177735	0.464575
	HIST2H2BF	-0.657575	-1.3527	0.40095	0.6951
	MCM7	-0.456307	-1.08725	0.368532	0.688725
	BRCA1	-0.476675	-1.783	0.452225	0.898875
	ATAD2	-0.393575	-1.432	0.3841	0.798975
	MCM2	-0.601675	-1.68125	0.321825	0.8709
	DHFR	-0.187315	-0.66885	0.17209	0.38915
	HIST1H2AJ	-0.757325	-1.8725	0.482675	0.6106
	MYBL2	-0.88495	-2.14	0.387875	0.624125
	ZWILCH	-0.874975	-1.73225	0.6689	0.8291
	MKI67	-0.782	-1.47332	0.716775	0.94185
	SERBP1	-0.17575	-0.46085	0.162075	0.25205
	RRM2	-0.8141	-2.1835	0.598	1.09975
	CEP55	-0.9189	-2.129	0.66235	1.09623
	KNTC1	-0.6618	-1.481	0.2701	0.662925
	SYNCRIP	-0.18037	-0.50115	0.26582	0.413475
	DEK	-0.264025	-0.7625	0.296375	0.466225
	BRCA2	-0.518375	-1.462	0.3368	0.76965
	POLE3	-0.227818	-0.80465	0.284143	0.518925
	ESCO2	-0.48435	-1.583	0.49615	0.8764
	DTL	-0.6726	-1.9975	0.4708	1.07218
	MCM4	-0.304675	-1.47525	0.16037	0.7277
	HIST1H1E	-0.303983	-0.93695	0.118393	0.496725
	HIST1H1B	-0.669162	-1.71175	0.401412	0.71555
	FEN1	-0.320975	-1.57617	0.3238	0.68045
	MLF1IP	-0.49207	-1.85975	0.317115	0.941925
	MCM3	-0.2376	-1.4245	0.29965	0.630675
	KIF23	-0.489975	-2.12625	0.44555	0.8284
	C15orf42	-0.51865	-1.94773	0.426675	0.870675
	FAM111B	-0.220932	-2.021	0.34302	1.24725
	HIST1H2BO	-0.365117	-1.2608	0.378842	0.7343
	UCHL5	-0.235242	-0.97305	0.338043	0.4785
	GMPS	-0.302795	-0.609575	0.220397	0.522225
	PTGES3	-0.0512375	-0.329675	0.0698925	0.3339
	LDHA	-0.119825	-0.453575	0.1062	0.442775
	HIST2H4A	-0.170335	-0.97445	0.243305	0.397894
	HIST1H2BC	-0.09991	-0.7993	0.124152	0.425473
	HOMER2	0.02501	-0.716325	-0.12271	0.32205
	UNG	-0.028915	-0.5666	0.001835	0.27202
	NUP62	-0.015925	-0.508425	-0.02183	0.2527
	C6orf167	-0.0654975	-1.279	-0.0210175	0.458125
	NOLC1	-0.07578	-0.538575	0.0231425	0.303825
	FKBP5	-0.011363	-0.58645	0.1273	0.458075
	C7orf68	-0.020345	-1.40305	-0.162835	0.501425
	FANCM	-0.124775	-0.813525	-0.056925	0.444927
C3	F5	1.0983	-1.905	-0.34855	0.38175
	SREBF2	0.052009	-0.20403	-0.0321417	0.108448
	RPS6KA3	0.242875	-0.583525	-0.15075	0.195953
	METTL3	0.508825	-0.377076	-0.162992	0.339925
	POLR2G	0.286425	-0.5346	-0.193875	0.270483
	MYO19	0.1951	-0.37205	-0.0419	0.59225
	FDPS	0.072925	-0.428175	-0.09702	0.3117
	CLGN	0.151298	-0.6712	-0.186768	0.602625
	AK2	0.0553015	-0.466275	-0.102964	0.39135
	TAOK3	0.31365	-0.22525	-0.282875	0.376175
	ELOVL7	0.463075	-0.907575	-0.953375	0.821575
	TMPRSS2	0.159642	-0.6723	-0.260917	0.61035
	EDA	0.196052	-0.662175	-0.358052	0.234347
	KCNMA1	0.327275	-0.7078	-0.335	0.670725
	KLK3	0.885025	-2.051	-0.6947	1.216
	KLK2	0.992775	-2.6685	-1.21755	1.86675
	KLK4	0.9722	-1.26703	-0.585375	0.727325
	PPAP2A	0.163188	-0.258375	-0.12519	0.3084
	ELOVL5	0.30275	-0.6168	-0.336375	0.458075
	FAM174B	0.3368	-0.6973	-0.095475	0.9759
	C19orf48	0.2945	-0.679325	-0.4308	0.373775
	SRM	0.185988	-0.4765	-0.085235	0.279112
	TMTC2	0.1898	-0.887675	-0.214647	0.233072
	ELP2	0.114125	-0.473125	-0.09255	0.180803
	GPR158	0.24555	-0.7595	-0.064925	0.85195
	S100A11	0.15369	-0.337625	0.070605	0.129543
	HIST1H4C	0.0869925	-0.490775	0.079325	0.243258
	FDFT1	0.0499772	-0.18895	-0.0262325	0.163556
	TUBG1	-0.081375	-0.601125	0.1642	0.375525
	C1orf135	-0.028745	-1.72633	-0.1409	0.4812
	RFX6	0.235052	-2.12	-0.384323	0.504275
	ACTR3	0.0821775	-0.42985	-0.03251	0.16927
	SLC9A2	0.03223	-0.773975	-0.0086525	0.0562825
	PGAM5	0.0099095	-0.540375	-0.086079	0.189452
	SMPDL3A	0.246995	-0.884125	-0.712095	0.281888
	SLC4A4	0.371925	-0.352661	-0.248323	0.103435
	CENPN	0.641225	-0.471448	-0.408467	0.11538
	LSS	0.179287	-0.33767	-0.213142	0.0037675
	SMPD4	0.23439	-0.253475	-0.125615	0.11588
	MXD3	0.1095	-0.6523	-0.174863	0.154163
	GTF2H2B	-0.257825	-0.477815	0.103087	-0.327
